# Supplementary material for: MSTN and TCF12 as Candidate Immunometabolic Signatures in Glioma-Associated Foam Cells: Insights from Integrated Multi-Omics Analysis
Source: Curr Issues Mol Biol. 2026 Mar 9;48(3):289. doi: 10.3390/cimb48030289 (PMC13025612; doi:10.3390/cimb48030289)
Supplement: Supplementary file 1 [file cimb-48-00289-s001.zip]

Archive with 4 entries (4 files):
- Supplementary Figures S1-S4.pdf
- Supplementary Table S1. All the parameter settings and complete version information for all packages.pdf
- Supplementary Table S2. TAFC all marker genes.pdf
- Supplementary Table S3. The binding motif of MSTN and TCF12 transcription factors.pdf
